# Supplementary material for: Inhibition of NF-κB pathways alleviates hydrocephalus via modulation of choroid plexus epithelium inflammation in a rat intraventricular hemorrhage model
Source: PLoS One. 2025 Nov 21;20(11):e0336346. doi: 10.1371/journal.pone.0336346 (PMC12637893; doi:10.1371/journal.pone.0336346)
Supplement: S1 Data — (XLSX) [file pone.0336346.s001.xlsx]

## Sheet: WB
	3天	脉络丛							7天	脉络丛									3天	室周	D7室周作为SPAK作为GRAPH								7天	室周
	NF-KB			比		AQP4			NF-KB			比		AQP4					NF-KB			比		AQP4					NF-KB					AQP4
3天	1	10131	14105.8	0.718214		1	0.397292		1	11626.8	12480.1	0.931628		1	0.688154				1	12815.3	14105.1	0.908553		1	19391.5	14105.1	1.37478		1	0.998243				1	1.22594
	1	16327.2	16729	0.975984		1	0.307474		1	9586.55	16254.1	0.589793		1	0.64165				1	13932.8	16852.1	0.826767		1	16766.7	16852.1	0.994929		1	1.29789				1	1.15699
	1	8268.43	12449.1	0.664177		1	0.821778		1	11405	9531.6	1.19655		1	0.97023				1	5597.18	12003.7	0.466287		1	12116.3	12003.7	1.00938		1	1.17565				1	0.97729
	2	7387.72	14025	0.526755		2	0.841937		2	7873.13	13005.7	0.605359		2	0.9045				2	12422.4	16107.3	0.771229		2	14754.7	16107.3	0.916026		2	1.21149				2	1.04388
	2	12264.8	14337.5	0.855435		2	1.00622		2	16761.9	12554.4	1.33514		2	1.25266				2	9980.13	14955.5	0.667323		2	13140	14955.5	0.878605		2	1.07839				2	0.943468
	2	15425.6	15045.8	1.02524		2	0.98365		2	13897.3	14651.3	0.948534		2	0.966945				2	12043.5	16038.6	0.75091		2	13549.5	16038.6	0.844806		2	1.11665				2	1.19109
	3	8974.13	16331.5	0.549499		3	0.841598		3	8336.67	13948	0.597698		3	0.964768				3	9107.67	16534.3	0.550836		3	11537.8	16534.3	0.697811		3	1.02518				3	0.950874
	3	6559.72	13739.1	0.477448		3	0.797285		3	12202.4	14459.1	0.843925		3	0.962783				3	13767	12884.9	1.06846		3	14870.8	12884.9	1.15413		3	0.658199				3	0.610692
	3	8724.84	12486.4	0.698749		3	0.895146		3	20111.5	16522.4	1.21722		3	1.19965				3	16440.7	15594.4	1.05427		3	14689.3	15594.4	0.941955		3	0.963949				3	0.999705
	4	5669.35	11833.7	0.479087		4	1.12016		4	13984.4	14982.7	0.933367		4	0.93065				4	11787.9	12517.4	0.941718		4	12970.6	12517.4	1.0362		4	0.729293				4	0.931392
	4	7651.26	16378.3	0.467159		4	1.03931		4	12354	11899.1	1.03822		4	0.967645				4	17572	15723.3	1.11757		4	15793.8	15723.3	1.00449		4	0.975371				4	1.05905
	4	3750.06	12909.3	0.290494		4	1.31128		4	12099.9	9187.84	1.31695		4	1.70196				4	4982.26	15367.8	0.324201		4	19896.3	15367.8	1.29468		4	0.417514				4	0.827387
	PNF-KB					IL-1			PNF-KB					IL-1					PNF-KB					IL-1					PNF-KB					IL-1
	1	12871.3	14105.8	0.912481		1	0.984303		1	14720.5	12480.1	1.17952		1	1.21991				1	16806	14105.1	1.19148		1	9989.84	14105.1	0.708241		1	17599.6	15740.6	1.1181		1	0.272907
	1	15881.1	16729	0.94932		1	0.832045		1	12524.9	16254.1	0.770569		1	1.05746				1	15960.8	16852.1	0.947111		1	7321.6	16852.1	0.434461		1	7134.43	14679	0.486031		1	0.299474
	1	15333.4	12449.1	1.23168		1	1.03994		1	10182.9	9531.6	1.06833		1	1.78762				1	9414.72	12003.7	0.784317		1	1078.77	12003.7	0.0898696		1	4272.84	12813.7	0.333458		1	0.440994
	2	9385.43	14025	0.669194		2	1.17039		2	15365.3	13005.7	1.18143		2	1.29281				2	16959.4	16107.3	1.0529		2	12268.5	16107.3	0.761678		2	10534.3	14452.4	0.728894		2	0.726997
	2	11897.5	14337.5	0.829817		2	1.16667		2	15102.3	12554.4	1.20295		2	1.14243				2	14694.1	14955.5	0.982525		2	12942.8	14955.5	0.865425		2	9431.01	13746.5	0.686064		2	1.10745
	2	11258.5	15045.8	0.748283		2	1.08594		2	13160.6	14651.3	0.898254		2	0.908312				2	12598.5	16038.6	0.785514		2	14065.7	16038.6	0.876992		2	11003.1	13463.7	0.817243		2	0.79298
	3	13265.5	16331.5	0.812268		3	1.08755		3	15438.6	13948	1.10687		3	0.883322				3	11168	16534.3	0.675447		3	12046.3	16534.3	0.728564		3	9819.84	13530.7	0.725747		3	0.985641
	3	11748.8	13739.1	0.855137		3	1.02296		3	15575.4	14459.1	1.0772		3	1.04289				3	11668.3	12884.9	0.905577		3	13743.8	12884.9	1.06666		3	8227.13	15139.5	0.54342		3	0.789561
	3	9056.55	12486.4	0.725314		3	1.02334		3	13343.5	16522.4	0.807602		3	1.13294				3	17405.8	15594.4	1.11615		3	16459.5	15594.4	1.05548		3	5675.89	16370.7	0.346711		3	0.807036
	4	5301.13	11833.7	0.44797		4	1.24919		4	7312.06	14982.7	0.488033		4	0.692752				4	17998	12517.4	1.43784		4	17272.7	12517.4	1.37989		4	5358.06	17357	0.308698		4	0.563864
	4	3415.3	16378.3	0.208527		4	1.00029		4	10443.4	11899.1	0.877658		4	0.79258				4	19741.8	15723.3	1.25557		4	16148.2	15723.3	1.02702		4	4004.13	15304.2	0.261637		4	0.606847
	4	3870.01	12909.3	0.299785		4	1.1608		4	7428.31	9187.84	0.808493		4	1.13094				4	20470.6	15367.8	1.33205		4	19098.2	15367.8	1.24274		4	8742.96	17538	0.498514		4	0.86412
	AQP1					NKCC1			AQP1					NKCC1					AQP1					NKCC1					AQP1					NKCC1
	1	15074.4	14105.8	1.06867		1	0.950812		1	6460.72	12480.1	0.51768		1	9734.48	12480.1	0.779998		1	10779.3	14105.1	0.764211		1	9009.01	14105.1	0.638704		1	0.74045				1	0.810687
	1	15347.8	16729	0.917437		1	0.995848		1	8291.67	16254.1	0.510128		1	14863.1	16254.1	0.914425		1	12505.3	16852.1	0.742058		1	11833.6	16852.1	0.702202		1	1.32598				1	0.968226
	1	17091.7	12449.1	1.37292		1	0.721921		1	14738.5	9531.6	1.54628		1	12722.8	9531.6	1.33481		1	895.234	12003.7	0.0745797		1	5110.18	12003.7	0.425717		1	1.17474				1	0.622348
	2	16593.3	14025	1.18313		2	0.808403		2	16128	13005.7	1.24007		2	16450.1	13005.7	1.26484		2	12289.3	16107.3	0.762964		2	10911.1	16107.3	0.677405		2	1.13539				2	0.949127
	2	14687.4	14337.5	1.0244		2	0.98114		2	15994.3	12554.4	1.274		2	14329.5	12554.4	1.14139		2	11580.5	14955.5	0.774335		2	13286.3	14955.5	0.888391		2	1.06791				2	0.861792
	2	12824.5	15045.8	0.852365		2	0.998524		2	14627	14651.3	0.998342		2	16673.3	14651.3	1.138		2	13451.1	16038.6	0.838673		2	11230.3	16038.6	0.700205		2	1.08016				2	0.816971
	3	10953.1	16331.5	0.670675		3	0.792282		3	19208.7	13948	1.37717		3	14471.1	13948	1.03751		3	9512.31	16534.3	0.575309		3	12762	16534.3	0.771853		3	1.19544				3	1.01559
	3	10907.4	13739.1	0.793895		3	0.904368		3	15705.5	14459.1	1.0862		3	16139.4	14459.1	1.11621		3	14085.5	12884.9	1.09318		3	10487.2	12884.9	0.813913		3	0.820501				3	0.653237
	3	11916.4	12486.4	0.954354		3	0.988619		3	9898.01	16522.4	0.599065		3	9267.13	16522.4	0.560882		3	17324.5	15594.4	1.11094		3	15817.4	15594.4	1.0143		3	0.829698				3	1.01091
	4	9270.31	11833.7	0.783384		4	0.322533		4	10283.6	14982.7	0.686364		4	12104.5	14982.7	0.807901		4	14419.2	12517.4	1.15193		4	13245	12517.4	1.05813		4	0.405839				4	0.399495
	4	8005.96	16378.3	0.488817		4	0.556946		4	13297.8	11899.1	1.11755		4	5892.43	11899.1	0.495198		4	16097.4	15723.3	1.02379		4	9195.31	15723.3	0.58482		4	0.634764				4	0.622426
	4	7827.74	12909.3	0.606366		4	0.771876		4	13080.7	9187.84	1.42369		4	1859.18	9187.84	0.202353		4	5838.72	15367.8	0.379932		4	8500.43	15367.8	0.553133		4	0.899734				4	0.424698
1	IVH
2	ACSF
3	TNF
4	NF-KB

## Sheet: secrection rate
	3天
1	8	0.628319
1	6	0.471239
1	8	0.628319
2	17	1.33518			1.33518
2	22	1.72788			1.72788
2	16	1.25664			1.25664
3	9	0.706858
3	10	0.785398
3	11	0.863938
4	8	0.628319
4	12	0.942478
4	9	0.706858
7天
1	7	0.549779
1	9	0.706858
1	5	0.392699
2	12	0.942478			0.942478	0.785398
2	11	0.863938			0.863938	0.863938
2	13	1.02102			1.02102	0.942478
3	9	0.706858			0.942478	0.863938
3	10	0.785398			0.0641275	0.0641275
3	12	0.942478
4	9	0.706858
4	7	0.549779
4	10	0.785398
14天
1	6	0.471239
1	8	0.628319
1	7	0.549779
2	10	0.785398
2	11	0.863938
2	12	0.942478
3	6	0.471239
3	9	0.706858
3	8	0.628319
4	8	0.628319
4	7	0.549779
4	9	0.706858

## Sheet: ventricular volume
3天
1	7.5
1	9.1
1	7.3
2	7.9
2	8.5
2	9.1
3	5.8
3	7.1
3	6.2
4	5.3
4	5.9
4	7.2
7天
1	7.2
1	6.9
1	7.5
2	7.8
2	8.1
2	8.7
3	5.7
3	6.3
3	5.2
4	5.6
4	5.1
4	6.4

## Sheet: cytokines
TNF-a										IL-1A											IL-1B										IL-6											IL-10
0	0.2									300	2.1										2000	1.7									4000	2.2										2000	2.1
15.6	0.26									150	1.1										1000	0.95									2000	1.3										1000	1.1
31.25	0.35									75	0.7										500	0.64									1000	0.66										500	0.63
62.5	0.4									37.5	0.32										250	0.37									500	0.4										250	0.32
125	0.65									18.8	0.19										125	0.25									250	0.2										125	0.17
250	0.8									9.4	0.14										62.5	0.2									125	0.12										62.5	0.11
500	1.5									4.69	0.09										31.2	0.17									62.5	0.08										31.2	0.08
1000	2.4									0	0.03										0	0.1									0	0.04										0	0.05
1	1.185	1.095	372.227	744.455						1	0.877	0.787	104.691								1	0.903	0.813	818.25							1	0.553	762.6	2287.8								1	0.501	351.7	1406.8
1	1.265	1.175	408.591	817.182						1	0.905	0.815	108.809								1	1.092	1.002	1054.5							1	0.614	884.6	2653.8								1	0.502	352.7	1410.8
1	1.252	1.162	402.682	805.364						1	0.909	0.819	109.397								1	1.047	0.957	998.25							1	0.556	768.6	2305.8								1	0.513	363.7	1454.8
2	0.98	0.89	279.045	558.091						2	0.832	0.742	98.0735								2	0.951	0.861	878.25							2	0.561	778.6	2335.8								2	0.449	299.7	1198.8
2	0.648	0.558	128.136	256.273						2	1.015	0.925	124.985								2	0.974	0.884	907							2	0.57	796.6	2389.8								2	0.458	308.7	1234.8
2	0.696	0.606	149.955	299.909						2	0.82	0.73	96.3088								2	0.954	0.864	882							2	0.539	734.6	2203.8								2	0.527	377.7	1510.8
3	0.592	0.502	102.682	205.364						3	0.836	0.746	98.6618								3	0.941	0.851	865.75							3	0.588	832.6	2497.8								3	0.476	326.7	1306.8
3	0.756	0.666	177.227	354.455						3	0.904	0.814	108.662								3	1.069	0.979	1025.75							3	0.609	874.6	2623.8								3	0.397	247.7	990.8
3	0.648	0.558	128.136	256.273						3	0.936	0.846	113.368								3	0.937	0.847	860.75							3	0.599	854.6	2563.8								3	0.487	337.7	1350.8
4	0.996	0.906	286.318	572.636						4	0.885	0.795	105.868								4	0.985	0.895	920.75							4	0.832	1320.6	3961.8								4	0.462	312.7	1250.8
4	0.845	0.755	217.682	435.364						4	0.863	0.773	102.632								4	0.981	0.891	915.75							4	0.607	870.6	2611.8								4	0.488	338.7	1354.8
4	0.951	0.861	265.864	531.727						4	0.879	0.789	104.985								4	1.045	0.955	995.75							4	0.559	774.6	2323.8								4	0.456	306.7	1226.8
				513.242
				57.5454

## Sheet: IF
3d	NF-KB			TNF-a			AQP1		7d	NF-KB			TNF-a			AQP1		3AQP4	3IL-1	3NKCC1	7AQP4	7IL-1	7NKCC1
1	11			10			23			15			6			12		36	20	53	17	36	10
2	18			19			10			9			7			10		48	28	59	23	27	7
3	7			8			15			12			13			16		31	15	59	11	30	5
	12	#DIV/0!	#DIV/0!	12.3333	#DIV/0!	#DIV/0!	16	#DIV/0!	#DIV/0!	12	#DIV/0!	#DIV/0!	8.66667	#DIV/0!	#DIV/0!	12.6667	#DIV/0!	38.3333	21	57	17	31	7.33333
	4.54606	#DIV/0!	#DIV/0!	4.78423	#DIV/0!	#DIV/0!	5.35413	#DIV/0!	#DIV/0!	2.44949	#DIV/0!	#DIV/0!	3.09121	#DIV/0!	#DIV/0!	2.49444	#DIV/0!	7.13364	5.35413	2.82843	4.89898	3.74166	2.0548
4	70			30			55			41			8			15		39	19	49	12	29	6
5	48			20			32			27			13			8		45	15	51	16	25	7
6	36			13			38			30			19			6		29	26	67	20	32	9
	51.3333	#DIV/0!	#DIV/0!	21	#DIV/0!	#DIV/0!	41.6667	#DIV/0!	#DIV/0!	32.6667	#DIV/0!	#DIV/0!	13.3333	#DIV/0!	#DIV/0!	9.66667	#DIV/0!	37.6667	20	55.6667	16	28.6667	7.33333
	14.0791	#DIV/0!	#DIV/0!	6.97615	#DIV/0!	#DIV/0!	9.74109	#DIV/0!	#DIV/0!	6.01849	#DIV/0!	#DIV/0!	4.49691	#DIV/0!	#DIV/0!	3.85861	#DIV/0!	6.59966	4.54606	8.05536	3.26599	2.86744	1.24722
7	19			7			9			16			16			7		40	27	48	17	35	3
8	12			13			17			7			9			9		48	23	50	15	38	9
9	20			18			19			10			4			13		32	12	60	8	19	7
	17	#DIV/0!	#DIV/0!	12.6667	#DIV/0!	#DIV/0!	15	#DIV/0!	#DIV/0!	11	#DIV/0!	#DIV/0!	9.66667	#DIV/0!	#DIV/0!	9.66667	#DIV/0!	40	20.6667	52.6667	13.3333	30.6667	6.33333
	3.55903	#DIV/0!	#DIV/0!	4.49691	#DIV/0!	#DIV/0!	4.32049	#DIV/0!	#DIV/0!	3.74166	#DIV/0!	#DIV/0!	4.92161	#DIV/0!	#DIV/0!	2.49444	#DIV/0!	6.53197	6.3421	5.24934	3.85861	8.34	2.49444
10	18			15			18			25			5			10		42	16	46	9	19	11
11	13			21			14			18			9			14		31	29	44	14	23	7
12	24			11			20			15			10			8		39	19	61	12	28	5
	18.3333	#DIV/0!	#DIV/0!	15.6667	#DIV/0!	#DIV/0!	17.3333	#DIV/0!	#DIV/0!	19.3333	#DIV/0!	#DIV/0!	8	#DIV/0!	#DIV/0!	10.6667	#DIV/0!	37.3333	21.3333	50.3333	11.6667	23.3333	7.66667
	4.49691	#DIV/0!	#DIV/0!	4.10961	#DIV/0!	#DIV/0!	2.49444	#DIV/0!	#DIV/0!	4.18994	#DIV/0!	#DIV/0!	2.16025	#DIV/0!	#DIV/0!	2.49444	#DIV/0!	4.6428	5.55778	7.58654	2.0548	3.68179	2.49444
